# Supplementary material for: In Cellulo and In Vivo Comparison of Cholesterol, Beta-Sitosterol and Dioleylphosphatidylethanolamine for Lipid Nanoparticle Formulation of mRNA
Source: Nanomaterials (Basel). 2022 Jul 17;12(14):2446. doi: 10.3390/nano12142446 (PMC9317807; doi:10.3390/nano12142446)
Supplement: Supplementary file 1 [file nanomaterials-12-02446-s001.zip]

Archive with 1 entries (1 files):
- nanomaterials-1808062-supplementary.pdf
